# Supplementary material for: Composition and Diversity of CRISPR-Cas13a Systems in the Genus Leptotrichia
Source: Front Microbiol. 2019 Dec 10;10:2838. doi: 10.3389/fmicb.2019.02838 (PMC6914741; doi:10.3389/fmicb.2019.02838)
Supplement: Supplementary file 2 [file Table_2.XLSX]

## Sheet: Sheet1
Table S2. Summary of genome sequencing of Leptotrichia strains
Species	Strain	Chromosome length (bp)	GenBank Accession No.	Number of plasmid	total reads of ONT	average read length of ONT	coverage of ONT reads	coverage of illumina reads
L. wadei	JMUB3933	2361227	AP019834	0	55032	5746	133.919	91
L. wadei	JMUB3934	2414633	AP019835-9	4	62626	4371	113.366	77
L. wadei	JCM16777	2305932	AP019829-30	1	213216	3121	288.581	63
Leptotrichia sp.-1	JMUB3936	2335974	AP019841-4	3	117679	5237	263.824	54
L. shahii	JCM16776	2142946	AP019827-8	1	28881	3089	41.6312	67
L. hongkongensis	JMUB5056	2261073	AP019846-7	1	45251	4412	88.2976	67
L. hofstadii	JCM16775	2548198	AP019823-6	3	343053	7299	982.633	47
L. trevisanii	JMUB3870	2829322	AP019831-3	2	33965	6864	82.3999	70
L. trevisanii	JMUB4039	2685755	AP019845	0	26286	4810	47.0764	44
L. trevisanii	JMUB3935	2729392	AP019840	0	72029	3968	104.716	48
L. goodfellowii	JCM16774	2290729	AP019822	0	145853	4100	261.051	67
