# Supplementary material for: Composition and Diversity of CRISPR-Cas13a Systems in the Genus Leptotrichia
Source: Front Microbiol. 2019 Dec 10;10:2838. doi: 10.3389/fmicb.2019.02838 (PMC6914741; doi:10.3389/fmicb.2019.02838)
Supplement: Supplementary file 3 [file Table_3.XLSX]

## Sheet: Sheet1
Table S3. ANI analysis (%)
	L. wadei KA00185	L. wadei JMUB3933	L. wadei JMUB3934	L. wadei F0279	L. wadei JCM16777	L. wadei DSM19758	JMUB3936	L. shahii DSM19757	L. shahii JCM16776	F0557	L. hongkongensis JMUB5056	L. massiliensis P3007	L. massiliensis F0581	L. hofstadii JCM16775	L. hofstadii DSM21651	L. hofstadii F0254	L. trevisanii DSM22070	L. trevianii JMUB3870	L. trevisanii JMUB4039	L. trevisanii JMUB3935	L. buccalis C-1013-b	L. sp.	bin_23	F0590	L. goodfellowii F0264	L. goodfellowii JCM16774	L. goodfellowii DSM19756	W9775	W10393
L. wadei KA00185	100	97.6596	97.1816	96.5263	96.815	96.8453	92.0293	90.9902	90.8061	85.4845	86.0014	85.3552	85.2955	85.5	85.5145	85.5164	85.2056	85.1934	85.1894	85.2636	85.4535	83.6368	79.0031	85.1026	77.0501	76.821	76.7753	78.5994	79.1566
L. wadei JMUB3933	97.6995	100	97.4993	96.7291	96.9218	96.8176	92.2072	91.1164	91.1744	85.5852	85.665	85.2386	85.1153	85.4717	85.3217	85.431	85.1056	85.2718	85.4843	85.5029	85.5741	83.8978	79.02	85.3326	76.9765	77.5407	76.9504	78.3402	79.6175
L. wadei JMUB3934	97.4005	97.409	100	96.5938	96.8285	96.8995	92.0973	90.9517	91.0035	85.4331	85.7338	85.2633	85.3	85.7102	85.5397	85.4922	85.4096	85.7771	85.559	85.6773	85.6351	84.1288	79.048	85.707	77.0464	77.2229	77.2472	78.4965	79.4833
L. wadei F0279	96.633	96.5818	96.4313	100	97.236	97.2249	91.8169	90.7761	90.8469	85.4062	85.6888	85.3245	85.164	85.4361	85.4354	85.3048	85.5415	85.5195	85.3828	85.3754	85.136	83.8476	79.0891	84.8413	76.7435	77.0493	76.7942	78.1319	78.9128
L. wadei JCM16777	96.8532	96.8623	96.8753	97.2044	100	99.9978	92.2519	91.0229	90.9673	85.4096	85.7234	85.243	85.0307	85.4723	85.2529	85.4795	85.1427	85.3865	85.3976	85.1868	85.1374	84.1595	79.101	85.6557	76.9096	77.4189	77.1211	78.3763	79.5712
L. wadei DSM19758	96.8663	96.871	96.8018	97.2181	99.9239	100	92.1879	90.8451	90.9878	85.3786	85.5242	85.2515	84.9999	85.3977	85.3224	85.2679	84.9981	85.2528	85.2798	85.0886	84.9414	83.9591	79.1298	85.0791	76.82	76.9396	76.7711	78.3836	79.0757
JMUB3936	92.0154	92.2094	92.0297	91.6439	92.1753	91.9667	100	90.5643	90.5994	84.176	84.3322	83.9358	84.0128	84.1521	83.8916	84.2131	84.2673	84.1587	84.0337	84.1588	84.3597	82.9418	78.7795	84.269	76.8562	77.1989	77.1491	79.0441	78.9767
L. shahii DSM19757	90.9342	91.0981	90.9153	90.7065	90.8892	90.8541	90.4635	100	99.9583	85.7334	85.9231	85.5219	85.51	85.7658	85.8767	85.6836	85.1421	85.25	85.1367	85.0637	85.7512	81.5284	78.6602	83.1673	77.1176	76.8475	76.6476	78.5179	79.0477
L. shahii JCM16776	90.8883	91.098	90.9286	90.8304	90.9687	90.8619	90.6104	99.9562	100	85.6776	86.0257	85.709	85.6794	85.7309	85.5823	85.748	85.1225	85.3669	85.303	85.1029	85.9416	81.5654	78.655	83.2151	77.117	77.3689	76.955	78.5393	79.4038
F0557	85.688	85.726	85.577	85.5928	85.3977	85.2916	84.3482	85.7689	85.7271	100	93.7981	90.9217	90.8509	92.3318	92.2302	92.4114	88.4614	88.6632	88.6729	88.6763	87.9811	80.1904	77.7401	81.208	76.6576	76.8552	76.5538	78.7826	79.1564
L. hongkongensis JMUB5056	85.7869	85.3815	85.704	85.531	85.4757	85.2653	84.2612	85.8644	85.7115	93.7215	100	90.8312	90.7336	91.3386	91.2195	91.3469	88.6365	88.8206	88.6385	88.5356	87.1904	80.3675	77.9452	80.9816	77.4016	77.7353	77.1764	78.9762	79.7842
L. massiliensis P3007	85.421	85.4104	85.2902	85.2966	85.3017	85.1948	83.9931	85.6251	85.6285	90.9471	90.8583	100	97.3797	93.0094	92.975	93.0469	89.636	89.8567	89.9003	89.7986	88.6774	80.3434	77.7331	80.7665	77.104	77.2321	77.0656	79.6727	80.4712
L. massiliensis F0581	85.3155	85.174	85.1998	85.1092	84.9427	85.117	84.21	85.7106	85.6012	90.8919	90.897	97.2301	100	93.2491	93.2745	93.2878	89.5277	89.8205	89.9759	89.8359	88.8777	80.2687	77.5616	80.5216	76.8405	76.8284	76.7461	79.1029	80.3391
L. hofstadii JCM16775	85.6604	85.2915	85.6665	85.5168	85.472	85.3163	84.1991	85.6378	85.5866	92.3177	91.4827	92.9753	93.3412	100	99.9826	96.6636	89.0456	89.4228	89.2305	89.3221	88.5643	80.8798	77.456	80.7907	77.023	77.4082	77.2324	78.9443	79.8054
L. hofstadii DSM21651	85.6247	85.2259	85.5334	85.4814	85.4192	85.316	84.0214	85.7252	85.6304	92.2595	91.4804	93.0637	93.3921	99.9651	100	96.5999	88.9994	89.3554	89.2297	89.1738	88.4732	80.7548	77.462	80.8061	76.8826	76.9145	76.8171	78.8524	79.5461
L. hofstadii F0254	85.7758	85.5191	85.5769	85.2674	85.5072	85.3096	84.1354	85.4656	85.5185	92.5037	91.4542	93.1625	93.098	96.5461	96.4664	100	89.0349	89.3257	89.4195	89.2606	88.4326	80.8924	77.5027	81.507	76.8189	77.0551	76.9354	79.2507	80.0622
L. trevisanii DSM22070	85.1384	85.1237	85.4045	85.3895	85.2255	85.2191	84.1363	85.0768	85.0234	88.7534	88.8443	89.6041	89.6186	89.0521	89.0546	89.1644	100	98.6659	97.6902	97.5783	87.4677	81.4058	77.6437	80.8493	76.8807	77.1744	77.1121	79.0201	79.9329
L. trevianii JMUB3870	85.1517	85.2469	85.5931	85.2989	85.3826	85.2621	84.1491	85.2532	85.3693	88.7675	88.9961	89.8892	89.8956	89.2165	89.2485	89.3994	98.6311	100	97.6897	97.7231	87.5227	81.5407	77.5205	81.0914	76.996	77.561	77.1083	78.7511	80.2219
L. trevisanii JMUB4039	85.1916	85.2653	85.3841	85.1905	85.2625	85.1693	84.167	85.2386	85.3589	88.7987	88.8944	89.9113	89.8821	89.285	89.1497	89.1345	97.6038	97.8004	100	97.7874	87.5445	81.5018	77.7777	81.2259	76.8916	77.5496	77.1391	78.6251	79.9823
L. trevisanii JMUB3935	85.1361	85.302	85.5793	85.4564	85.1048	85.1699	84.2167	85.2639	85.4596	88.9538	88.8475	89.9253	89.8732	89.1989	89.1752	89.3486	97.5489	97.7175	97.7541	100	87.7435	81.3429	77.8244	80.9083	76.7586	77.5534	77.2196	78.5682	79.7081
L. buccalis C-1013-b	85.4819	85.5977	85.6027	85.1394	85.217	84.939	84.5735	85.7506	85.8749	88.1144	87.5026	88.4793	88.7175	88.4909	88.5334	88.7251	87.5646	87.6375	87.6411	87.6846	100	81.5432	78.1209	82.1007	76.8228	77.2968	76.7593	78.4562	79.6809
F0260	83.6917	83.8957	83.8768	83.5982	84.3846	83.7315	82.9294	81.489	81.9559	80.4224	80.6964	80.6158	80.3539	81.0459	81.0332	80.9719	81.1376	81.5125	81.3298	81.4175	81.4976	100	89.82	90.53	77.0028	77.2807	77.2946	78.2994	78.5513
bin_23	79.0514	79.1286	79.0404	78.9221	79.1081	78.9597	78.6977	78.4908	78.4027	77.5284	77.9062	77.7158	77.6232	77.6427	77.5954	77.6117	77.472	77.2452	77.5409	77.4839	78.0506	89.6679	100	98.6079	76.3336	75.8826	76.0632	76.0332	76.0377
F0590	85.1593	85.3585	86.0891	84.6965	86.2223	85.6153	84.2252	83.042	83.432	81.1093	80.8336	80.7622	80.2091	80.9506	80.934	81.4138	80.7877	80.9922	80.9042	80.7217	81.9585	90.6612	98.9924	100	76.9304	77.1767	77.006	78.1758	78.8763
L. goodfellowii F0264	76.9161	76.9069	76.9611	76.5954	77.0316	76.904	77.0955	77.1421	77.2946	76.8018	77.0797	76.98	76.8028	76.8761	76.9614	77.0429	76.8501	76.8432	76.9212	76.9446	77.1085	76.7089	76.1635	76.7016	100	97.3565	97.4127	78.6949	78.2282
L. goodfellowii JCM16774	76.8652	77.0915	77.128	76.5756	77.3054	76.7643	77.1136	76.9832	77.4514	76.7481	77.3099	77.1506	76.985	77.1249	76.8266	77.0963	77.1389	77.208	77.1508	77.1959	77.1958	76.9343	76.1682	77.0075	97.5066	100	99.9867	78.4871	78.5281
L. goodfellowii DSM19756	76.7935	77.114	77.0662	76.5857	77.3992	76.7801	77.0737	77.0658	77.4661	76.696	77.1879	77.1598	76.9303	77.1312	76.8494	77.1176	77.132	77.0722	77.0282	77.2349	77.1271	76.9663	76.1102	76.842	97.4294	99.9894	100	78.6513	78.5278
W9775	78.8798	78.5069	78.986	78.2996	78.8178	78.6711	79.1958	78.533	78.5394	78.6659	79.0547	79.3623	78.9495	78.4844	78.7349	78.9035	78.6683	78.6337	78.6948	78.6563	78.4085	78.0871	76.1074	78.4006	78.645	78.7897	78.5342	100	89.0338
W10393	79.3281	79.6262	79.4968	78.6695	79.2411	78.8892	79.1098	78.9789	79.3992	79.6159	80.2276	80.5684	80.1489	79.8701	79.5123	79.9152	80.0771	80.4729	80.2188	80.1376	79.642	78.5108	76.196	79.2221	78.2911	78.548	78.7666	88.9952	100
